# Supplementary material for: Effect of orienteering experience on walking and running in the absence of vision and hearing
Source: PeerJ. 2019 Sep 26;7:e7736. doi: 10.7717/peerj.7736 (PMC6766364; doi:10.7717/peerj.7736)
Supplement: Dataset S2 [file peerj-07-7736-s002.xls]

## Sheet: Results of running test
T&F - W1		T&F - W2		T&F - W3		T&F - W4		T&F - W5				Foot-O - W1		Foot-O - W2		Foot-O - W3		Foot-O - W4		Foot-O - W5		T&F - M1		T&F - M2		T&F - M3		T&F - M4		T&F - M5		T&F - M6		Foot-O - M1		Foot-O - M2		Foot-O - M3		Foot-O - M4		Foot-O - M5		Foot-O - M6
Running distance [m]	Accumulated angle	Running distance [m]	Accumulated angle	Running distance [m]	Accumulated angle	Running distance [m]	Accumulated angle	Running distance [m]-W5a	Accumulated angle -W5a	Running distance [m]-W5b	Accumulated angle-W5b	Running distance [m]	Accumulated angle	Running distance [m]	Accumulated angle	Running distance [m]	Accumulated angle	Running distance [m]	Accumulated angle	Running distance [m]	Accumulated angle	Running distance [m]	Accumulated angle	Running distance [m]	Accumulated angle	Running distance [m]	Accumulated angle	Running distance [m]	Accumulated angle	Running distance [m]	Accumulated angle	Running distance [m]	Accumulated angle	Running distance [m]	Accumulated angle	Running distance [m]	Accumulated angle	Running distance [m]	Accumulated angle	Running distance [m]	Accumulated angle	Running distance [m]	Accumulated angle	Running distance [m]	Accumulated angle
0	0	0	0	0	0	0	0	0	0	0	0	0	0	0	0	0	0	0	0	0	0	0	0	0	0	0	0	0	0	0	0	0	0	0	0	0	0	0	0	0	0	0	0	0	0
22.0472	0.0724143	25.0606	0.660947	11.1715	0.309964	13.2906	0.0972143	11.6038	-0.30896	11.3509	-0.205908	11.8291	-0.0769904	11.1715	0.208114	11.6038	-0.175499	18.7031	-0.355838	11.7781	0.0977076	17.5039	-0.633381	12.8037	-0.322608	3.34574	-0.337553	10.8184	0.200086	11.3509	0.205908	12.1805	-0.0706637	3.48113	-0.240761	10.8209	0.125491	17.784	0	16.6236	-0.384089	20.6503	0.327374	14.5728	0.197296
47.6426	0.297779	46.9907	0.935089	22.5224	0.407672	23.2852	0.0972143	23.7843	-0.340807	22.462	-0.309964	24.5933	-0.327472	22.3431	0.28121	22.2101	-0.599879	38.0476	-0.774702	24.7167	0.189794	39.49	-1.02548	26.5672	-0.691507	5.53111	0.364531	21.8115	0.200086	24.3139	0.205908	27.1724	-0.179934	19.8626	-0.379623	25.2592	0.274918	34.6489	-0.176646	37.5965	-0.863128	43.7073	0.701632	32.763	0.356678
79.2013	0.649842	67.9836	1.60547	34.1661	0.824157	33.2798	0.0972143	34.865	-0.616934	33.6335	-0.309964	35.674	-0.816366	35.5121	0.663809	32.0509	-1.01104	57.7441	-1.48496	37.1618	0.691397	55.8592	-1.4079	39.9894	-1.05792	12.358	-0.142875	32.8045	0.471755	35.425	0.411815	39.0016	-0.25919	25.1524	-0.282409	39.9388	0.550083	51.6424	-0.118415	58.1074	-1.39856	68.6907	1.12982	49.2807	0.708452
109.807	0.631527	90.72	2.42047	46.4832	0.824157	43.2744	0.0265506	47.6687	-0.739376	44.8051	-0.205908	44.5812	-1.15717	46.439	0.748788	42.9777	-1.5708	79.3631	-2.05179	50.1681	0.691397	76.2626	-2.02455	51.161	-1.41854	17.8891	-4.78845e-11	45.9167	0.550281	46.7759	0.509523	52.7681	-0.137561	39.5899	-0.132216	54.4133	0.667302	69.4195	0.0762636	77.4588	-1.82102	92.2685	1.57567	66.9293	1.07897
144.311	0.57839	111.37	3.02741	58.8003	0.935477	55.4549	-7.88649e-10	58.6617	-1.08957	54.0643	-0.205908	55.508	-1.48986	58.0238	0.935477	54.0888	-1.93041	101.636	-2.59108	63.1744	0.548522	95.9309	-2.65597	61.5185	-1.58512	21.2348	1.49441e-14	58.4514	0.769152	58.4195	0.509523	65.6332	-0.0706637	54.1627	0.144077	70.2502	0.970917	85.2594	1.06723e-11	98.8229	-2.22107	117.053	1.94496	86.9809	1.56325
174.799	0.616934	135.453	3.72673	69.7934	1.18596	68.7456	0.0265506	71.1964	-1.32521	65.1754		66.6795	-1.82741	69.0168	1.00136	63.9809	-2.21553	124.608	-3.07997	75.0635	-0.411815	115.92	-3.2325	75.282	-1.85117	24.5806	-0.142875	71.8737	1.03151	70.0632	0.60161	80.6251	0.164883	67.9518		83.2131	1.27453	103.172	0.0762636	119.704	-2.63812	141.68	2.34648	106.166	1.94677
200.406		158.74	4.32042	81.6225	1.13556	80.9261	0.0583982	80.7421	-1.48152			77.037	-2.49122	80.893	1.18596	75.5656	-2.80079	145.068	-3.49743	86.8416	-0.765659	134.852	-3.67045	87.1582	-2.2157	30.1117	-2.86974e-10	84.8366	1.23741	82.1048	0.509523	93.5229	0.176744	82.0126	0.410518	99.206	1.46379	119.012	0.176358	139.422	-2.99896	165.351	2.70915	126.246	2.37453
		182.493	4.99391	92.4409	1.22833	92.0068	0.0583982	93.7569	-1.67485			88.0301	-2.85184	92.7221	1.13556	86.6463	-2.83263	164.119	-4.10497	99.4222	-1.7767	153.587	-3.92282	99.3387	-2.90428	33.4574	-0.59369	96.1875	1.51273	93.7485	0.687133	107.57	0.164883	97.0983	0.616934	114.014	1.86822	136.419	0.265052	158.767	-3.44268	188.97	3.10684	145.597	3.00938
		206.861	5.6674	105.306	1.18596	103.087	0.25688	104.928	-2.03547			100.211	-3.21858	103.541	1.33405	98.8269	-3.29985	184.666	-4.67536	111.026	-2.51608	177.472	-4.21069	109.333	-3.45072	37.4947	-0.201306	108.722	1.67624	106.283	0.509523	120.468	0.30896	110.888	0.784117	129.613	2.1312	152.802	0.651868	180.574	-3.99891	214.262	3.53738	156.04	3.00938
		233.582	6.2393	117.135	1.05792	113.906	0.0972143	115.286	-2.21553			111.291	-3.649	114.621	1.36589	110.577	-3.4824	206.325	-5.13279	123.249	-3.10192	201.555		120.918	-3.61423	46.038	-0.337553	120.307	1.98537	117.927	0.850639	133.232	0.30896	124.543	1.01104	144.698	2.39764	169.183	0.89263	200.949	-4.50518	238.907	3.8067	160.682	3.5962
		258.99	6.9923	129.939	1.13556	123.901	0.456967	126.871	-2.2909			122.11	-4.29877	126.802	1.13556	121.658	-3.68088	226.65	-5.73267	133.175	-3.14159			133.453	-4.30136	50.4087	0.673491	133.111	2.11341	129.512	0.670581	145.996	0.453037	137.655	1.01104	158.111	2.66386	186.725	1.13339	221.275	-5.14111	264.38	4.05306	178.225	4.0873
		281.375		140.757	1.00136	134.894	0.456967	139.188	-2.6023			132.275	-4.49725	137.62	1.36589	132.477	-3.99229	247.487	-6.44256	144.953	-3.45156			144.804	-4.7599	51.5691	-0.537691	144.94	2.15578	139.869	0.765659	158.894	0.467216	150.767	1.30844	173.844	2.95223	203.483	1.56612	239.903	-5.66657	287.44	4.27141	193.86	4.66945
				152.634	1.00136	145.887	0.533957	150.006	-2.83263			143.919	-4.77433	149.801	1.33405	144.794	-4.24772	268.534	-7.1788	157.224	-3.7432			154.213	-5.04932	61.8289	-0.59369	157.805	2.4268	152.981	0.765659	170.645	0.453037	164.575	1.49263	188.93	3.2152	221.674	1.90367	264.843	-6.23053	310.706	4.42274	207.156	4.78608
				164.51	1.00136	156.052	0.823714	162.187	-2.76197			155.03	-5.22514	160.881	1.18596	155.151	-4.46681	288.231	-7.91166	170.497				167.016	-5.52217	73.9406	-0.897305	168.411	2.44405	163.908	0.698784	183.542	0.484458	179.567	1.7767	201.936	3.61963	236.972	2.19182	285.755	-6.86131	333.595	4.63085	213.045	5.4347
				176.386	1.05792	166.41	0.892685	172.181	-2.03547			165.388	-5.52876	172.711	1.18596	164.697	-4.24772	309.617	-8.67736					179.914	-5.82451	79.4961	-0.897305	180.162	2.74638	178.622	0.579176	194.149	0.755481	191.345	2.13055	217.194	3.9066	254.816	2.53294	306.592	-7.61505	356.173	4.90622	230.829	5.91021
				189.19	1.18596	178.451	0.928773	182.539	-2.13055			176.973	-5.99343	184.54	1.36589	175.054	-4.60833	330.59						191.665	-6.15514	86.9035	-1.20092	193.06	2.76056	194.533	0.411815	207.014	0.719477	203.099	2.35748	228.972	4.28966	271.817		327.701	-8.10421	378.566		248.507	6.86724
				201.019	1.18596	188.343	1.08248	193.466	-2.40222			188.053	-6.17349	196.72	1.22833	186.226	-4.53524							203.494	-6.59232	99.0152	-1.45706	204.81	3.04882	205.884	0.411815	220.935	1.04834	217.13	2.6023	242.602	4.83261			350.103				267.339	7.65919
				212.848	1.05792	199.694	1.18433	204.459	-2.6023			198.497	-6.75874	209.585	1.29523	199.395	-4.50648							215.079	-6.77237	110.769	-1.65174	217.675	3.21924	217.235	0.205908	231.928	1.32	229.488	2.69507	255.85	5.11516							286.702
				225.652	1.33405	210.866	1.16372	215.277				208.491	-7.09955	219.58	0.935477	210.746	-4.40877							225.436	-7.13299	121.831	-1.97921	230.479	3.61335	228.346	-0.0977076	245.04	1.32	243.79	3.14159	263.325	5.11516
				236.732	1.22833	220.198	1.41306					220.076	-7.47917	230.573	0.858487	222.39	-4.24772							236.608	-7.88178	135.349	-2.2926	243.591	3.86948	239.989	-0.0977076	255.967	1.41508	257.715		270.8
				249.597	1.33405	229.529	1.41306					231.72	-8.02562	240.739	0.663809	232.747	-4.15264							248.193	-8.67563	146.441	-2.62636	255.235	4.1731	251.633	-0.286969	266.324	1.48405
				260.678	1.13556	238.861	1.53397					242.891	-8.36673	253.851	0.104057	243.674								262.24	-8.98334	158.693	-2.77706	268.198	4.27716	266.347	-0.275318	278.366	1.87976
				271.497	1.22833	248.407	1.41306					254.933	-8.7744	266.814										272.846	-9.29674	172.347	-3.20748	279.369	4.5688	278.882	-0.548522	289.477	1.87976
				284.362	1.05792	257.738	1.28839					266.518												284.675	-9.54722	184.57	-3.55767	291.411	4.8932	289.048	-0.580772	300.588	1.87976
				297.165	0.768503	266.998	1.28839																	295.668	-9.73391	198.175	-3.6432	303.728	5.0704	302.159	-0.825599	307.995	2.05691
				306.575	0.309964	278.109	1.39244																	307.253	-9.98294	205.225		315.604	5.29737	312.978	-0.875995	321.164	2.18337
				317.925	0.208114	289.28	1.41306																	319.295	-11.2759			328.47	5.58564	324.807		336.689
				329.097		298.612	1.41306																	331.171	-11.6086			340.22	6.05286
						307.944																		342.251	-11.8273			352.401	6.28319
																								357.45	-12.1249			363.219
																								368.056	-12.577
																								383.825	-13.0556
																								394.182	-13.6974
																								407.351	-14.165
																								418.936	-14.5517
																								429.755
																									Running distance [m]	T&F-W1	T&F-W2	T&F-W3	T&F-W4	T&F-W5	T&F-W6	Foot-O-W1	Foot-O-W2	Foot-O-W3	Foot-O-W4	Foot-O-W5	T&F-M1	T&F-M2	T&F-M3	T&F-M4	T&F-M5	T&F-M6	Foot-O-M1	Foot-O-M2	Foot-O-M3	Foot-O-M4	Foot-O-M5	Foot-O-M6
																									0	0
																									21.9894	1.59514
																									46.4583	9.10477
																									71.5847	28.1997
																									96.2877	46.2688
																									125.179	65.1313
																									150.046	82.7694
																									169.655	99.2392
																									0		0
																									19.7831		15.3838
																									32.8041		33.0299
																									32.0763		54.0102
																									14.9998		69.0214
																									-5.5155		71.3741
																									-25.5922		58.0726
																									-34.4882		36.5514
																									-27.8893		13.7341
																									-7.99729		-0.340801
																									18.6984		-1.51315
																									37.9811		15.0312
																									42.5901		36.9375
																									0			0
																									10.6392			3.4076
																									21.0598			7.90792
																									28.9679			16.4541
																									37.3334			25.4945
																									44.6428			35.4084
																									48.7697			45.5974
																									53.7571			56.3237
																									57.39			66.5139
																									62.2197			78.4381
																									68.0241			88.7453
																									73.4224			100.355
																									79.2552			109.467
																									85.6583			119.469
																									92.0615			129.471
																									97.889			139.819
																									102.696			151.686
																									107.136			162.65
																									112.941			172.958
																									115.944			185.404
																									119.665			195.841
																									122.682			208.348
																									127.354			218.395
																									130.987			228.585
																									137.3			239.795
																									146.505			248.695
																									155.466			251.565
																									166.572			253.91
																									177.683			255.07
																									0				0
																									13.2279				1.29001
																									23.1753				2.26009
																									33.1227				3.23018
																									43.1138				3.49551
																									55.2943				3.49551
																									68.5802				3.84835
																									80.74				4.55926
																									91.8018				5.20599
																									102.519				8.0212
																									113.286				9.07125
																									122.255				13.4811
																									132.12				18.3316
																									141.583				23.9264
																									148.491				31.3848
																									154.988				39.4508
																									162.199				49.0947
																									166.84				57.8306
																									171.118				68.3443
																									175.541				78.6029
																									177.007				87.8188
																									178.473				97.0346
																									178.817				106.36
																									180.316				115.787
																									182.917				124.749
																									185.497				133.642
																									187.468				144.576
																									189.223				155.609
																									190.689				164.825
																									192.344				174.009
																									0					0
																									11.0543					-3.52833
																									22.5343					-7.59965
																									31.5723					-14.0102
																									41.0328					-22.6377
																									46.1211					-32.3823
																									49.1686					-44.5409
																									50.0197					-54.0485
																									48.6678					-66.9929
																									43.6615					-76.9799
																									37.4368					-85.2582
																									29.7971					-93.967
																									19.2282					-100.292
																									8.92197					-103.582
																									-2.39135					-108.095
																									-6.87024					-117.03
																									-12.3698					-125.807
																									-20.4435					-133.17
																									-29.8764					-138.815
																									-40.6948					-138.815
																									0						0
																									11.1111						-2.32075
																									21.6927						-5.70992
																									32.3319						-9.11752
																									43.2674						-11.4016
																									52.3311						-13.2947
																									63.2075						-15.5664
																									0							0
																									11.7941							-0.909831
																									23.88							-5.01543
																									31.4688							-13.0895
																									35.0489							-21.2455
																									35.9323							-32.1366
																									33.0969							-42.9423
																									24.8538							-49.2136
																									14.319							-52.3545
																									2.1746							-51.4177
																									-7.51002							-46.0334
																									-11.8583							-36.1273
																									-14.0285							-26.1959
																									-13.3078							-14.5745
																									-7.85696							-4.89234
																									-0.309851							2.20123
																									10.792							5.51122
																									21.8061							6.72432
																									31.0907							1.94296
																									37.9357							-5.33972
																									42.1768							-16.1203
																									40.1881							-27.5928
																									34.7076							-37.3277
																									25.1242							-44.6187
																									14.2769							-48.6859
																									0								0
																									10.9305								2.3082
																									21.6632								5.4085
																									32.0358								13.5222
																									40.0399								20.9607
																									46.9147								30.2851
																									52.8417								39.5435
																									57.3001								50.5511
																									62.2875								61.2774
																									64.8249								71.7941
																									67.0795								82.643
																									72.2151								93.6879
																									74.4164								104.28
																									77.2732								116.121
																									81.433								126.391
																									85.8738								137.355
																									88.2807								148.937
																									92.371								160.41
																									95.8715								172.79
																									101.803								180.834
																									108.988								189.154
																									116.995								195.418
																									130.036								196.78
																									0									0
																									11.4255									-2.02601
																									20.18									-8.01372
																									25.4053									-16.3527
																									25.4053									-27.2795
																									21.4951									-37.6799
																									15.5502									-45.5862
																									4.63169									-49.4584
																									-5.92435									-52.8277
																									-17.9527									-50.9081
																									-29.0274									-46.9805
																									-38.5355									-41.2902
																									-45.6698									-33.1576
																									-51.1895									-22.1465
																									-53.7076									-12.0998
																									-57.9853									-3.56623
																									-59.0612									6.73523
																									-61.0299									17.7319
																									-63.7224									30.6228
																									-67.116									41.4545
																									-72.3339									51.8636
																									-77.8334									60.6404
																									-85.0393									68.8545
																									0										0
																									17.5314										-6.5157
																									31.3556										-20.0472
																									33.0442										-39.6713
																									23.0419										-58.8373
																									4.05929										-70.489
																									-18.8681										-71.9035
																									-38.0471										-64.7755
																									-48.92										-49.1328
																									-49.6806										-28.599
																									-40.8412										-8.82658
																									-23.5188										1.8061
																									-2.94622										-1.50071
																									10.2091										-17.93
																									9.07372										-37.5939
																									-6.61228										-52.1313
																									-27.2796										-55.6979
																									0											0
																									11.722											1.14898
																									24.4281											3.58992
																									34.0154											11.5251
																									44.0348											19.8181
																									55.133											26.6
																									66.0281											21.8411
																									74.5193											13.6787
																									71.9471											1.36387
																									62.5404											-5.43029
																									50.3274											-5.91509
																									40.4011											-5.91509
																									29.1843											-2.32247
																									19.0673											4.62283
																									13.0852											16.4702
																									0												0
																									14.1087												-10.3601
																									25.5126												-29.1574
																									28.1674												-45.3099
																									19.2236												-63.6486
																									1.82924												-72.8289
																									-18.0774												-71.0142
																									-34.4229												-61.4622
																									-47.7258												-48.2697
																									-59.2124												-27.3282
																									-63.7453												-3.67537
																									0													0
																									12.1432													-4.05929
																									22.745													-12.8363
																									29.3311													-24.5315
																									31.0255													-35.5738
																									30.8772													-45.9303
																									27.0687													-59.1563
																									19.9297													-68.6473
																									8.09053													-71.5108
																									-1.43031													-68.4702
																									-11.7451													-63.1964
																									-16.7533													-51.7057
																									-16.2142													-40.3676
																									-13.1036													-31.4875
																									-3.83201													-22.6574
																									7.73265													-16.9467
																									19.3871													-15.4463
																									30.6555													-19.0451
																									40.8815													-24.4889
																									47.7188													-32.2689
																									47.4083													-43.4361
																									38.9252													-51.3256
																									26.2246													-57.327
																									15.7051													-58.6814
																									3.96453													-57.2366
																									-6.50742													-53.8922
																									-16.334													-47.7566
																									-13.0019													-36.1851
																									-6.16874													-26.4717
																									2.02085													-19.0076
																									15.7621													-12.5143
																									26.3678													-12.6272
																									40.2872													-20.0372
																									44.6968													-29.4091
																									44.3308													-42.5731
																									39.6645													-53.1765
																									30.8404													-59.4354
																									0														0
																									0.616132														-0.983289
																									2.69802														-1.64779
																									7.37357														-6.62227
																									11.697														-10.0721
																									14.3122														-12.1589
																									16.6036														-14.5969
																									20.927														-18.0467
																									21.9272														-21.2394
																									24.5157														-24.3376
																									29.052														-31.5772
																									33.4228														-31.5772
																									33.8311														-32.6633
																									36.8985														-42.4539
																									36.8985														-54.5655
																									36.8985														-60.1211
																									34.6839														-67.1897
																									28.2529														-77.4529
																									20.2031														-86.0174
																									10.4368														-91.2128
																									-2.87394														-93.5731
																									-13.827														-91.8251
																									-25.499														-88.0996
																									-35.5876														-78.8993
																									-41.245														-68.0649
																									-46.4893														-55.5107
																									0															0
																									10.6026															2.15021
																									21.3763															4.33512
																									31.1686															9.33091
																									42.3452															16.1876
																									51.3514															24.9058
																									58.244															36.4231
																									62.4861															48.6724
																									63.1448															60.0041
																									61.8255															72.4692
																									57.1592															83.0726
																									50.5477															94.0372
																									44.0158															103.899
																									34.2996															112.332
																									26.1707															119.145
																									15.3259															123.669
																									3.35312															128.465
																									-8.34696															129.554
																									-21.1733															128.556
																									-32.5785															122.737
																									-42.3678															114.014
																									-48.3471															104.023
																									-53.8126															92.2682
																									-55.4112															81.2116
																									-53.2458															69.3663
																									-48.9297															57.8301
																									-42.3718															47.9287
																									-32.5117															39.6649
																									-21.0714															36.9823
																									-8.89084															36.9823
																									1.83032															38.4298
																									0																0
																									11.1111																2.32075
																									23.8002																4.97111
																									33.9824																9.41859
																									43.8915																14.9551
																									54.0561																20.6344
																									63.6555																27.2244
																									74.1675																33.0978
																									83.1689																40.4837
																									94.1114																46.5976
																									101.79																55.3502
																									110.867																62.5495
																									118.334																69.7273
																									127.787																78.8143
																									136.152																85.8433
																									148.467																93.897
																									163.047																100.266
																									173.449																104.809
																									184.56																107.13
																									195.618																106.046
																									207.207																104.91
																									218.374																101.614
																									232.534																97.6141
																									243.23																91.0782
																									251.729																85.5005
																									260.62																75.8643
																									267.546																67.5538
																									272.183																56.6714
																									0																	0
																									12.1501																	-0.860004
																									26.9																	-3.54302
																									38.334																	-6.57481
																									51.9705																	-8.46258
																									64.8035																	-9.37093
																									79.5921																	-6.91021
																									92.2889																	-4.64246
																									106.146																	-2.33681
																									118.433																	1.585
																									130.592																	5.46617
																									142.069																	11.053
																									153.584																	16.8622
																									164.15																	22.0054
																									175.563																	28.0123
																									183.284																	35.2844
																									192.961																	43.7624
																									199.907																	55.8261
																									202.635																	66.4752
																									205.889																	79.1772
																									207.584																	89.9718
																									208.481																	100.29
																									204.82																	111.762
																									201.441																	122.347
																									198.063																	132.932
																									194.602																	139.481
																									187.03																	150.256
																									182.31																	165.045
																									0																		0
																									3.38072																		-0.830048
																									18.5959																		-6.90055
																									23.6762																		-8.37466
																									37.9876																		-10.278
																									52.4095																		-8.18562
																									65.6524																		-4.343
																									78.5449																		1.26842
																									90.8496																		9.99608
																									100.613																		19.7346
																									107.863																		31.3053
																									114.826																		42.4164
																									118.226																		55.0799
																									119.305																		68.8453
																									116.239																		83.5209
																									109.985																		93.5015
																									101.664																		101.802
																									89.6237																		109.007
																									78.4773																		114.344
																									64.1753																		114.344
																									50.8024																		110.464
																									0																			0
																									0.272757																			0.0344093
																									0.802182																			0.183739
																									1.37104																			0.532577
																									2.13369																			1.13345
																									2.85322																			2.18545
																									3.28058																			3.58547
																									3.4801																			5.44301
																									2.85553																			7.48064
																									1.58113																			9.51154
																									-0.378933																			11.3155
																									-3.00064																			12.6728
																									-6.15837																			13.278
																									-9.7682																			13.0118
																									-13.2369																			11.2146
																									-16.3313																			8.24386
																									-18.3139																			3.83665
																									-17.7004																			-1.24159
																									-15.6955																			-5.94743
																									-13.4678																			-11.176
																									-13.4678																			-11.176
																									0																				0
																									17.784																				0
																									34.3865																				-2.96366
																									51.2609																				-4.97123
																									68.9864																				-3.6168
																									84.8263																				-3.6168
																									102.687																				-2.25205
																									118.281																				0.52699
																									135.08																				5.087
																									148.104																				15.0257
																									158.381																				27.7824
																									165.811																				43.6728
																									165.89																				60.4308
																									159.946																				77.6232
																									151.044																				90.0645
																									136.404																				100.267
																									120.345																				105.846
																									0																					0
																									15.4124																					-6.22912
																									29.0461																					-22.166
																									32.5613																					-42.3734
																									27.7695																					-61.1221
																									14.8355																					-78.1262
																									-3.45482																					-88.2008
																									-22.9727																					-91.0038
																									-41.4469																					-85.267
																									-55.7193																					-68.7786
																									-59.9109																					-48.8397
																									-51.4615																					-30.3538
																									-36.2637																					-19.5814
																									-11.3581																					-18.2688
																									6.15535																					-29.6961
																									11.0867																					-49.9407
																									5.85958																					-70.3924
																									1.32192																					-92.3307
																									0																						0
																									19.5535																						6.64025
																									37.1643																						21.5228
																									47.8277																						44.1161
																									47.7129																						67.6937
																									38.6545																						90.7631
																									21.4104																						108.346
																									-0.0817342																						118.266
																									-23.6868																						119.087
																									-47.0233																						109.336
																									-66.4154																						94.1264
																									-82.0198																						73.9926
																									-91.8623																						53.1386
																									-98.5074																						30.842
																									-100.372																						8.02874
																									-96.0228																						-14.1257
																									-86.5685																						-34.425
																									0																							0
																									14.2901																							2.85654
																									31.3354																							9.20787
																									43.8785																							19.9553
																									52.2129																							35.512
																									52.3642																							55.5631
																									45.3197																							73.4085
																									30.8637																							87.344
																									11.6813																							89.8951
																									1.32902																							91.2719
																									-2.84107																							89.2337
																									-13.1066																							75.0082
																									-13.7777																							59.3877
																									-12.7988																							46.1273
																									-8.90541																							41.7089
																									7.65589																							35.2285
																									22.4035																							44.9764
																									26.0487																							63.4519
																									18.0202																							81.0721
