# Supplementary material for: Effect of orienteering experience on walking and running in the absence of vision and hearing
Source: PeerJ. 2019 Sep 26;7:e7736. doi: 10.7717/peerj.7736 (PMC6766364; doi:10.7717/peerj.7736)
Supplement: Dataset S7 — (Foot-O) Foot-orienteering group. (T&F) Track and field group. (W) Women. (M) Men. [file peerj-07-7736-s007.xlsx]

## Sheet: Distance covered during running
Distance covered during running	Sport	Sex
183	Foot-O	W
332	Foot-O	W
266	Foot-O	W
278	Foot-O	W
256	Foot-O	W
319	Foot-O	M
223	Foot-O	M
340	Foot-O	M
305	Foot-O	M
229	Foot-O	M
332	Foot-O	M
482	T&F	W
408	T&F	W
455	T&F	W
448	T&F	W
406	T&F	W
205	T&F	M
346	T&F	M
440	T&F	M
366	T&F	M
334	T&F	M
229	T&F	M
