# Supplementary material for: Effect of orienteering experience on walking and running in the absence of vision and hearing
Source: PeerJ. 2019 Sep 26;7:e7736. doi: 10.7717/peerj.7736 (PMC6766364; doi:10.7717/peerj.7736)
Supplement: Dataset S8 — (Foot-O) Foot-orienteering group. (T&F) Track and field group. (W) Women. (M) Men. [file peerj-07-7736-s008.xlsx]

## Sheet: Mean speed during running
Mean speed during running test	Sport	Sex
2.51432	Foot-O	W
2.16967	Foot-O	W
2.10064	Foot-O	W
2.80161	Foot-O	W
1.4208	Foot-O	W
2.14762	Foot-O	M
2.25667	Foot-O	M
2.30353	Foot-O	M
2.91753	Foot-O	M
3.20818	Foot-O	M
2.47157	Foot-O	M
1.85561	T&F	W
2.42565	T&F	W
2.86171	T&F	W
2.5662	T&F	W
2.2472	T&F	W
1.75266	T&F	M
3.70478	T&F	M
1.76918	T&F	M
3.05226	T&F	M
2.80006	T&F	M
3.5818	T&F	M
