# Supplementary material for: Effect of orienteering experience on walking and running in the absence of vision and hearing
Source: PeerJ. 2019 Sep 26;7:e7736. doi: 10.7717/peerj.7736 (PMC6766364; doi:10.7717/peerj.7736)
Supplement: Dataset S9 — (Foot-O-W1) The first woman from foot-orienteering group. (T&F-W1) The first woman from track and field group. (Foot-O-M1) The first man from foot-orienteering group. (T&F-M1) The first man from track and field group. [file peerj-07-7736-s009.xls]

## Sheet: Results and ranks of all tests 
Participant	Standing long jump from place at 50% of maximum effort	Rank	Run at a given pace	Rank	Walk to the goal - 5 m	Rank	Walk to the goal - 10 m	Rank	Walk on the balance beam	Rank	Mean rank	Coordination rank	Participant	Mean angular deviation in walking	Walking rank	Mean angular deviation in running	Running rank
Foot-O-W1	95.7576	8	1.724	9	46.6	9	120.4	10	29	1	7.4	10	Foot-O-W1	0.0464794	7	0.0329224	10
Foot-O-W2	96.41	7	1.077	2	41.4	5	55.2	3	23	3.5	4.1	2	Foot-O-W2	0.0767765	9	0.00261495	2
Foot-O-W3	96.7	6	1.306	5	40.2	4	60	5	21	6	5.2	4.5	Foot-O-W3	0.0578707	8	0.0170418	6
Foot-O-W4	97.8947	3	1.455	7	42.8	7	89.8	8	23	3.5	5.7	6	Foot-O-W4	0.0389181	6	0.0262481	9
Foot-O-W5	99.37	1	1.285	4	20	1	46.6	1	24	2	1.8	1	Foot-O-W5	0.0381702	4	0.0219547	7
T&F-W1	98.8506	2	1.821	10	44.4	8	73.8	7	18	8	7	8	T&F-W1	0.029182	3	0.00307842	3
T&F-W2	97.67	4	1.231	3	53.6	10	96.6	9	17	9	7	8	T&F-W2	0.0882873	10	0.0248504	8
T&F-W3	85.28	10	1.373	6	22.2	2	52	2	21	6	5.2	4.5	T&F-W3	0.038915	5	0.000632378	1
T&F-W4	97.4874	5	1.015	1	40	3	55.8	4	12	10	4.6	3	T&F-W4	0.0102327	2	0.00458869	4
T&F-W5	86.87	9	1.474	8	42	6	68.6	6	21	6	7	8	T&F-W5	0.00988747	1	0.0152474	5
Participant	Standing long jump from place at 50% of maximum effort	Rank	Run at a given pace	Rank	Walk to the goal - 5 m	Rank	Walk to the goal - 10 m	Rank	Walk on the balance beam	Rank	Mean rank	Coordination rank	Participant	Mean angular deviation in walking	Walking rank	Mean angular deviation in running	Running rank
Foot-O-M1	97.6471	7	1.732	12	18.8	1	43.8	4	17	6	6	6	Foot-O-M1	0.0117981	4	0.0121902	4
Foot-O-M2	98.62	4	0.641	1	30.6	4	56.2	7	13	8	4.8	2	Foot-O-M2	0.0178505	7	0.018889	8
Foot-O-M3	93.98	9	1.335	8	59.2	10	41	3	19	5	7	7.5	Foot-O-M3	0.00910661	2	0.00931855	3
Foot-O-M4	98.51	5	1.388	9	31.4	6	25.8	1	25	4	5	3.5	Foot-O-M4	0.0277205	10	0.0231481	10
Foot-O-M5	99.14	3	1.32	7	22.6	3	53	6	33	1	4	1	Foot-O-M5	0.0137568	5	0.01296	5
Foot-O-M6	90.75	10	1.266	6	19	2	47	5	30	2	5	3.5	Foot-O-M6	0.00876844	1	0.0267148	11
T&F-M1	81.08	12	1.184	4	30.6	4	60.8	9	17	6	7	7.5	T&F-M1	0.0177269	6	0.020891	9
T&F-M2	99.4872	2	1.546	11	53.6	9	71	10	12	9	8.2	11	T&F-M2	0.0237237	9	0.0338606	12
T&F-M3	82.83	11	1.07	3	63.2	11	79.4	11	10	11	9.4	12	T&F-M3	0.00995888	3	0.0177522	7
T&F-M4	97.92	6	1.254	5	36.4	7	34.4	2	12	9	5.8	5	T&F-M4	0.0461036	12	0.0172986	6
T&F-M5	94.8357	8	1.512	10	42.2	8	59.8	8	29	3	7.4	9	T&F-M5	0.0220392	8	0.00269697	1
T&F-M6	99.5261	1	0.869	2	69.8	12	89.4	12	9	12	7.8	10	T&F-M6	0.0413307	11	0.00648483	2
